# Supplementary material for: Establishment of IL-7 Expression Reporter Human Cell Lines, and Their Feasibility for High-Throughput Screening of IL-7-Upregulating Chemicals
Source: PLoS One. 2016 Sep 2;11(9):e0161899. doi: 10.1371/journal.pone.0161899 (PMC5010243; doi:10.1371/journal.pone.0161899)
Supplement: S1 Table — (XLSX) [file pone.0161899.s006.xlsx]

## Sheet: Sup Table 1
Supplementary Table 1 DNA primers used for reporter cell establishment
Name*	Sequence
Construction of IL-7 reporter donor DNA
Modified left homology arm
XhoI_IL7-Left arm F	CCGCTCGAGGGAAGTCTCAGTCCCCACATCTGT
HindIII_IL7-Left arm R	CCCAAGCTTGCCGAGTCTGTGTTGGGCAG
IL7 uATG mut F	CCCCTTGGGAGGGAGGAAACTGCAGTCGCG
IL7 uATG mut R	CGACTGCAGTTTCCTCCCTCCCAAGGGGGGC
HindIII_eGFP-SV40 polyA F	CCCAAGCTTGCCACCATGGTGAGCAAGGGCGAG
EcoRI_eGFP-SV40 polyA R	TTCGAATTCCATTGATGAGTTTGGACAAACCAC
EcoRI_PuroR F	TTCGAATTCGACGAAAGATTGGTGTGGAAAGTCC
BamHI_PuroR R	CGCGGATCCAGTGCCACCTGACGTCTAAGAAACC
BamHI_IL7-Right arm F	CGCGGATCCATGTTCCATGGTAAGCGCTCTTCTC
NotI_IL7-Right arm R	CCGGCGGCCGCTGAGCTGGCACTCCTTGGTTGTG
sgRNA oligo sequence
sgRNA#1 F	CACCGAACTGAAAGTACACTGCTGG
sgRNA#1 R	AAACCCAGCAGTGTACTTTCAGTTC
sgRNA#2 F	CACCGGCGGATCCTACGGAAGTTA
sgRNA#2 R	AAACTAACTTCCGTAGGATCCGCC
sgRNA#3 F	CACCGGGCGGCACACACTACGGCG
sgRNA#3 R	AAACCGCCGTAGTGTGTGCCGCCC
sgRNA#4 F	CACCGATGGATGAAACTGCAGTCG
sgRNA#4 R	AAACCGACTGCAGTTTCATCCATC
sgRNA#5 F	CACCGTGAAACTGCAGTCGCGGCGT
sgRNA#5 R	AAACACGCCGCGACTGCAGTTTCAC
sgRNA#6 F	CACCGTGGGATTGCCCCGGCGCGTC
sgRNA#6 R	AAACGACGCGCCGGGGCAATCCCAC
sgRNA#7 F	CACCGAATAGCCCGGCCTTGCACTT
sgRNA#7 R	AAACAAGTGCAAGGCCGGGCTATTC
T7E1 assay
sgRNA targeting test F	TCCTCTGGTCCTCATCCAGGTG
sgRNA targeting test R	GTGGCTATGTGCCAGGATACTCAG
PCR genotyping of knock-in clones
Target GFP F	GCAAGTCTGTGTCTAAGCTCAGTTAGCT
Target GFP R	GCTTGTCGGCCATGATATAGACGT
Target Puro F	TCTACGAGCGGCTCGGCTTCAC
Target Puro R	GCAGAGGTGTTGCAAGGATTAGAACC
On- & off-target analysis for sgRNA#5
On-target F	CCAAAGATTGAACCTGCAGACCAAGC
On-target R	AGTGGCTATGTGCCAGGATACTCAG
Off-target F	CACTTTTCAAACAGCTGCTAAGACACAAG
Off-target R	GGCTCACAGGGCTTCTGCTCT
*F represents forward; R, reverse.
