# Supplementary material for: Establishment of IL-7 Expression Reporter Human Cell Lines, and Their Feasibility for High-Throughput Screening of IL-7-Upregulating Chemicals
Source: PLoS One. 2016 Sep 2;11(9):e0161899. doi: 10.1371/journal.pone.0161899 (PMC5010243; doi:10.1371/journal.pone.0161899)
Supplement: S2 Table — (XLSX) [file pone.0161899.s007.xlsx]

## Sheet: Sup Table 2
Supplementary Table 2 DNA primers used for qRT-PCR analysis
Name*	Sequence
IL-7 F	CCTTGTTCTGTTGCCAGTAGC
IL-7 R	CCAATTTCTTTCATGCTGTCC
eGFP F	CTGCTGCCCGACAACCA
eGFP R	GAACTCCAGCAGGACCATGTG
UBC F	GGGTCGCAGTTCTTGTTTGT
UBC R	TCCAGCAAAGATCAGCCTCT
APOE F	GAGCAAGCGGTGGAGACAG
APOE R	CATCAGCGCCCTCAGTTCC
TP53 F	AGCTCCCAGAATGCCAGAGG
TP53 R	AAGCCCAGACGGAAACCGTA
IL-1b F	GTGGTGTTCTCCATGTCCTTTGTAC
IL-1b R	TTTGGGATCTACACTCTCCAGCTG
IL-2 F	CACAGCTACAACTGGAGCATTTACTGC
IL-2 R	GACACTGAAGATGTTTCAGTTCTGTGG
IL-4 F	CGACTGCACAGCAGTTCCACAG
IL-4 R	GTACTCTGGTTGGCTTCCTTCACAG
IL-6 F	CAACCTGAACCTTCCAAAGATGGCTG
IL-6 R	TCTGGAGGTACTCTAGGTATACCTCA
IL-8 F	CCTTCCTGATTTCTGCAGCTCTGTG
IL-8 R	GTGGTCCACTCTCAATCACTCTCAG
IL-10 F	CCTGAAGACCCTCAGGCTGAG
IL-10 R	AAGGCATTCTTCACCTGCTCCACG
IL-12a F	CATGCTGGCAGTTATTGATGAGCTGA
IL-12a R	CTGAAAGCATGAAGAAGTATGCAGAGCT
IL-12b F	ACTACACCAGCAGCTTCTTCATCAG
IL-12b R	GTACTCCCAGCTGACCTCCAC
IL-13 F	GGAGCTCATTGAGGAGCTGGTCA
IL-13 R	CTGCACAGTACATGCCAGCTGTCA
IL-15 F	CGGAGATGCAAGTATTCATGATACAGTAG
IL-15 R	GTTCCTCACATTCTTTGCATCCAGATTCTG
IL-17a F	GTCCTCAGATTACTACAACCGATCCAC
IL-17a R	TGGGGACAGAGTTCATGTGGTAGTC
IL-18 F	GGCTGTAACTATCTCTGTGAAGTGTGAG
IL-18 R	TCATGTCCTGGGACACTTCTCTGAAAG
IL-21 F	AGCTGAAGAGGAAACCACCTTCCACA
IL-21 R	GGAGAAGTGATTTGAATCTTTCTAGGAATTCT
GAPDH F	TGCACCACCAACTGCTTAGC
GAPDH R	GGCATGGACTGTGGTCATGAG
*F represents forward; R, reverse.
